# Supplementary material for: Effects of Donor Cell Types on the Development of Bovine Embryos Using Cytoplasm Injection Cloning Technology
Source: Int J Mol Sci. 2021 May 29;22(11):5841. doi: 10.3390/ijms22115841 (PMC8197982; doi:10.3390/ijms22115841)
Supplement: Supplementary file 1 [file ijms-22-05841-s001.zip]

Archive with 1 entries (1 files):
- ijms-1183465-supplementary.pdf
